# Supplementary material for: Bothrops lanceolatus snake venom impairs mitochondrial respiration and induces DNA release in human heart preparation
Source: PLoS Negl Trop Dis. 2022 Jun 21;16(6):e0010523. doi: 10.1371/journal.pntd.0010523 (PMC9249236; doi:10.1371/journal.pntd.0010523)
Supplement: S1 Data — (XLSX) [file pntd.0010523.s001.xlsx]

## Sheet: PROTOCOLE TITRATION
		PROTOCOLE RESPIRATION MITOCHONDRIALE TISSU CARDIAQUE					5mg de fibre cardiaque par chambre
							Protocole de permeabilisation à la saponine
			Substrat/Inhibiteur	µl/chambre	Concentration
		1	G (Glutamate)	20µl	10mM
		2	M (Malate)	4µl	2mM
		3	D (ADP)	10µl	2.5mM
		4	Cyt C (Cytochrome C)	10µl	10µM
		REOX (si besoin)
			CCCP
		5	S (Succinate)	40µl	20mM
		6	Rot (Rotenone)	2µl	0.5µM
		7	AmA (Antimycine A)	5µl	2.5µM
		8	As (Ascorbate)	5µl	2mM
		9	Tm (TMPD)	5µl	0.5mM
		10	Azd (Azide sodique)	50µl	100mM
				Total : 191µl

## Sheet: MIT CEC 12 02.10.2020
		CHAMBRE A
				GM	ADP	Cyt C	S	Rot	AmA	AsTm	Azd
	CHAMBRE A MIT CEC 12 2020-10-02 AB-01 ST.DLD
		Averages	Unit	1	2	3	4	5	6	7	8
		Start		01:15:20	01:21:44	01:30:13	01:37:22	01:42:31	01:48:18	01:52:57	02:00:21
		Stop		01:17:07	01:23:40	01:32:08	01:39:32	01:44:52	01:50:25	01:55:05	02:02:32
		N Points		54	57	58	65	70	64	64	66
		O2 Concentration (A)	nmol/ml	124.042	112.129	94.8948	79.6759	68.7236	60.4506	39.8713	28.5608
	X	O2 Flux per mass (A)	pmol/(s*mg)	1.3706	7.0158	6.4196	8.2086	6.5687	3.47	18.5947	4.1257
		Block Temp.	°C	37	37	37.0001	37	37	37	37.0003	37.0001
		Barom. Pressure	kPa	99.8	99.8	99.8	99.8	99.8	99.8	99.8	99.8
		Peltier Power	%	-43.1668	-43.1503	-43.0242	-43.3533	-43.1812	-43.1945	-43.3693	-44.3335
		pX Raw Signal (A)	V	-9.99	-9.99	-9.99	-9.99	-9.99	-9.99	-9.99	-9.99
		Slope pX (A)	mpX/s	0	0	0	0	0	0	0	0
	MIT CEC 12 2020-10-02 AB-01 ST.DLD
		Averages	Unit	1
		Start		00:14:35
		Stop		00:30:52
		N Points		489
	X	O2 Concentration (A)	nmol/ml	129.425
		O2 Flux per mass (A)	pmol/(s*mg)	-0.0702
		Block Temp.	°C	37
		Barom. Pressure	kPa	99.8
		Peltier Power	%	-42.9347
		pX Raw Signal (A)	V	-9.99
		Slope pX (A)	mpX/s	0

## Sheet: MIT CEC 13 15.10.2020
			CHAMBRE A
					GM	ADP	Cyt C	S	Rot	AmA	AsTm	Azd
		MIT CEC 13 2020-10-15 AB-01.DLD
			Averages	Unit	1	2	3	4	5	6	7	8
			Start		00:48:21	00:53:17	01:00:47	01:08:44	01:14:28	01:20:24	01:26:34	01:33:27
			Stop		00:50:38	00:55:28	01:03:02	01:11:14	01:16:50	01:22:39	01:29:33	01:36:25
			N Points		69	65	67	75	71	68	90	89
			O2 Concentration (A)	nmol/ml	150.595	145.292	134.107	114.236	98.8089	91.0753	60.7726	45.8575
		X	O2 Flux per mass (A)	pmol/(s*mg)	2.11	8.4094	9.8142	18.5611	17.587	4.1049	36.4752	9.5721
			Block Temp.	°C	37	37	37.0001	37	37	37.0002	37.0002	37
			Barom. Pressure	kPa	99.7	99.7	99.7	99.7	99.7	99.7	99.7	99.7
			Peltier Power	%	-43.5192	-43.5974	-45.2856	-43.6121	-43.3333	-43.7425	-44.7562	-45.1337
			pX Raw Signal (A)	V	-9.99	-9.99	-9.99	-9.99	-9.99	-9.99	-9.99	-9.99
			Slope pX (A)	mpX/s	0	0	0	0	0	0	0	0
		MIT CEC 13 2020-10-15 AB-01.DLD
			Averages	Unit	1
			Start		00:06:50
			Stop		00:19:26
			N Points		377
		X	O2 Concentration (A)	nmol/ml	153.368
			O2 Flux per mass (A)	pmol/(s*mg)	-0.8045
			Block Temp.	°C	37
			Barom. Pressure	kPa	99.7
			Peltier Power	%	-44.3971
			pX Raw Signal (A)	V	-9.99
			Slope pX (A)	mpX/s	0

## Sheet: MIT CEC 14 12.11.2020
		CHAMBRE A
				GM	ADP	Cyt C	S	Rot	AmA	AsTm	Azd
	MIT CEC 14 2020-11-12 AB-01.DLD
		Averages	Unit	1	2	3	4	5	6	7	8
		Start		00:31:18	00:36:09	00:44:00	00:49:42	00:55:54	01:02:04	01:06:26	01:12:22
		Stop		00:33:30	00:38:32	00:46:20	00:52:18	00:58:48	01:04:24	01:08:26	01:14:40
		N Points		66	72	70	78	87	70	60	69
		O2 Concentration (A)	nmol/ml	207.312	188.737	150.778	119.525	87.0915	76.2218	37.7603	22.5138
	X	O2 Flux per mass (A)	pmol/(s*mg)	9.2316	31.5088	31.7475	41.3132	30.6795	3.5318	81.1914	9.6952
		Block Temp.	°C	37	37	37	37	37	37	37	37
		Barom. Pressure	kPa	99.8	99.8	99.8	99.8	99.8	99.8	99.8	99.8
		Peltier Power	%	-41.491	-41.5783	-41.4564	-41.522	-41.4815	-41.5797	-41.6202	-41.694
		pX Raw Signal (A)	V	-9.99	-9.99	-9.99	-9.99	-9.99	-9.99	-9.99	-9.99
		Slope pX (A)	mpX/s	0	0	0	0	0	0	0	0
	MIT CEC 14 2020-11-12 AB-01.DLD
		Averages	Unit	1
		Start		00:06:25
		Stop		00:14:20
		N Points		238
	X	O2 Concentration (A)	nmol/ml	213.118
		O2 Flux per mass (A)	pmol/(s*mg)	-1.6495
		Block Temp.	°C	37.0001
		Barom. Pressure	kPa	99.8
		Peltier Power	%	-41.0373
		pX Raw Signal (A)	V	-9.99
		Slope pX (A)	mpX/s	0

## Sheet: MIT CEC 15 13.11.2020
		CHAMBRE A
				GM	ADP	Cyt C	S	Rot	AmA	AsTm	Azd
	MIT CEC 15 2020-11-13 AB-01.DLD
		Averages	Unit	1	2	3	4	5	6	7	8
		Start		00:38:47	00:43:52	00:49:37	00:54:42	01:00:34	01:08:33	01:13:36	01:20:05
		Stop		00:41:24	00:46:28	00:51:55	00:57:18	01:03:32	01:11:12	01:16:10	01:22:42
		N Points		79	78	69	78	89	80	77	79
		O2 Concentration (A)	nmol/ml	204.441	190.077	172.467	158.185	139.459	128.876	99.0278	78.0918
	X	O2 Flux per mass (A)	pmol/(s*mg)	5.5545	22.0354	20.1539	23.9589	19.6956	2.7571	53.9055	14.9602
		Block Temp.	°C	37	37	37	37	37	37	37	37
		Barom. Pressure	kPa	99.7	99.7	99.7	99.7	99.7	99.7	99.7	99.7
		Peltier Power	%	-41.2132	-41.2981	-41.302	-41.3104	-41.4053	-41.4606	-41.471	-41.5689
		pX Raw Signal (A)	V	-9.99	-9.99	-9.99	-9.99	-9.99	-9.99	-9.99	-9.99
		Slope pX (A)	mpX/s	0	0	0	0	0	0	0	0
		MIT CEC 15 2020-11-13 AB-01.DLD
			Averages	Unit	1
			Start		00:11:08
			Stop		00:21:50
			N Points		321
		X	O2 Concentration (A)	nmol/ml	210.558
			O2 Flux per mass (A)	pmol/(s*mg)	-0.3544
			Block Temp.	°C	37
			Barom. Pressure	kPa	99.7
			Peltier Power	%	-40.8943
			pX Raw Signal (A)	V	-9.99
			Slope pX (A)	mpX/s	0

## Sheet: MIT CEC 16 26.11.2020
		CHAMBRE A
				GM	ADP	Cyt C	S	Rot	AmA	AsTm	Azd
	MIT CEC 16 2020-11-26 AB-01.DLD
		Averages	Unit	1	2	3	4	5	6	7	8
		Start		00:43:31	00:48:31	00:53:42	00:59:29	01:08:28	01:16:34	01:23:09	01:30:31
		Stop		00:46:03	00:51:14	00:56:26	01:02:02	01:11:08	01:19:10	01:25:58	01:33:17
		N Points		76	82	82	77	80	78	85	83
		O2 Concentration (A)	nmol/ml	186.226	177.361	166.836	155.173	132.098	123.194	86.3892	60.3708
	X	O2 Flux per mass (A)	pmol/(s*mg)	3.4061	12.9342	13.4217	18.6365	15.6378	2.6782	45.7359	12.0644
		Block Temp.	°C	37	37	37	37	37	37	37	37
		Barom. Pressure	kPa	99.7	99.7	99.7	99.7	99.7	99.7	99.7	99.7
		Peltier Power	%	-49.3116	-49.3536	-49.4164	-49.417	-49.4399	-49.4658	-49.5427	-49.554
		pX Raw Signal (A)	V	-9.99	-9.99	-9.99	-9.99	-9.99	-9.99	-9.99	-9.99
		Slope pX (A)	mpX/s	0	0	0	0	0	0	0	0
		MIT CEC 16 2020-11-26 AB-01.DLD
			Averages	Unit	1
			Start		00:08:29
			Stop		00:18:26
			N Points		299
		X	O2 Concentration (A)	nmol/ml	190.184
			O2 Flux per mass (A)	pmol/(s*mg)	-1.6915
			Block Temp.	°C	37
			Barom. Pressure	kPa	99.7
			Peltier Power	%	-48.7428
			pX Raw Signal (A)	V	-9.99
			Slope pX (A)	mpX/s	0

## Sheet: MIT CEC 17 07.04.2021 
		CHAMBRE A
						GM	ADP	Cyt C	S	Rot	AmA	AsTm	Azd
	MIT CEC 17 2021-04-07 AB-01.DLD
		Averages	Unit			1	2	3	4	5	6	7	8
		Start				01:30:58	01:38:56	01:44:36	01:49:19	01:58:46	02:06:31	02:10:38	02:16:43
		Stop				01:32:57	01:40:55	01:46:34	01:51:40	02:01:58	02:08:35	02:13:26	02:19:05
		N Points				60	60	59	71	96	62	84	71
		O2 Concentration (A)	nmol/ml			184.709	162.241	144.68	125.473	80.3593	68.2552	39.4142	20.7045
	X	O2 Flux per mass (A)	pmol/(s*mg)			4.8941	20.2799	20.6646	33.8272	28.8493	1.7633	54.9468	11.2376
		Block Temp.	°C			37.0001	37	37.0002	37	37.0001	37	37	37
		Barom. Pressure	kPa			99.7	99.7	99.8	99.8	99.8	99.8	99.8	99.8
		Peltier Power	%			-41.7548	-41.9087	-42.6911	-42.6346	-42.2346	-41.9952	-41.8591	-42.125
		pX Raw Signal (A)	V			-9.99	-9.99	-9.99	-9.99	-9.99	-9.99	-9.99	-9.99
		Slope pX (A)	mpX/s			0	0	0	0	0	0	0	0
	MIT CEC 17 2021-04-07 AB-01.DLD
		Averages	Unit	1
		Start		00:52:05
		Stop		01:00:46
		N Points		261
	X	O2 Concentration (A)	nmol/ml	196.54
		O2 Flux per mass (A)	pmol/(s*mg)	-1.1545
		Block Temp.	°C	37
		Barom. Pressure	kPa	99.7
		Peltier Power	%	-42.1858
		pX Raw Signal (A)	V	-9.99
		Slope pX (A)	mpX/s	0
		CHAMBRE B
				GM	ADP	Cyt C	S	Rot	AmA	AsTm	Azd
	MIT CEC 17 2021-04-07 AB-01.DLD
		Averages	Unit	1	2	3	4	5	6	7	8
		Start		01:31:14	01:38:54	01:44:10	01:51:30	01:58:54	02:06:29	02:11:18	02:17:20
		Stop		01:33:09	01:41:03	01:46:10	01:54:08	02:02:06	02:08:41	02:14:08	02:19:41
		N Points		58	65	60	79	96	66	86	71
		O2 Concentration (B)	nmol/ml	209.881	194.452	182.121	155.178	122.039	108.68	73.976	48.5989
	X	O2 Flux per mass (B)	pmol/(s*mg)	3.6245	15.725	15.2538	31.8998	27.9577	0.3713	64.0354	12.3612
		Block Temp.	°C	37.0001	37	37.0003	37	37.0001	37	37.0001	37
		Barom. Pressure	kPa	99.7	99.7	99.8	99.8	99.8	99.8	99.8	99.8
		Peltier Power	%	-41.7695	-41.9069	-42.6224	-42.6281	-42.2433	-41.994	-41.8814	-42.1185
		pX Raw Signal (B)	V	-9.99	-9.99	-9.99	-9.99	-9.99	-9.99	-9.99	-9.99
		Slope pX (B)	mpX/s	0	0	0	0	0	0	0	0
	MIT CEC 17 2021-04-07 AB-01.DLD
		Averages	Unit	1
		Start		00:52:04
		Stop		01:00:52
		N Points		263
	X	O2 Concentration (B)	nmol/ml	217.883
		O2 Flux per mass (B)	pmol/(s*mg)	-1.3731
		Block Temp.	°C	37
		Barom. Pressure	kPa	99.7
		Peltier Power	%	-42.1848
		pX Raw Signal (B)	V	-9.99
		Slope pX (B)	mpX/s	0

## Sheet: MIT CEC 18 28.04.2021
		CHAMBRE A
				GM	ADP	Cyt C	S	Rot	AmA	AsTm	Azd
	MIT CEC 18 2021-04-28 AB-01.DLD
		Averages	Unit	1	2	3	4	5	6	7	8
		Start		00:49:10	00:55:50	01:01:32	01:15:03	01:25:44	01:34:17	01:40:12	01:46:09
		Stop		00:52:43	00:58:34	01:03:40	01:20:14	01:28:36	01:36:33	01:42:16	01:48:16
		N Points		106	82	64	156	86	68	62	64
		O2 Concentration (A)	nmol/ml	183.15	172.806	161.436	115.441	85.9532	78.6158	24.9483	0.7312
	X	O2 Flux per mass (A)	pmol/(s*mg)	5.0276	14.3494	16.0844	22.7231	18.8822	0.69	99.0714	5.1272
		Block Temp.	°C	37.0001	37.0002	37	37	37	37	37	37.0001
		Barom. Pressure	kPa	99.7	99.7	99.7	99.7	99.7	99.7	99.7	99.7
		Peltier Power	%	-43.1995	-43.5007	-43.423	-43.3002	-43.13	-43.261	-42.9754	-43.1756
		pX Raw Signal (A)	V	-9.99	-9.99	-9.99	-9.99	-9.99	-9.99	-9.99	-9.99
		Slope pX (A)	mpX/s	0	0	0	0	0	0	0	0
	MIT CEC 18 2021-04-28 AB-01.DLD
		Averages	Unit	1
		Start		00:06:14
		Stop		00:17:31
		N Points		339
	X	O2 Concentration (A)	nmol/ml	192.315
		O2 Flux per mass (A)	pmol/(s*mg)	-1.3602
		Block Temp.	°C	37.0001
		Barom. Pressure	kPa	99.7
		Peltier Power	%	-41.942
		pX Raw Signal (A)	V	-9.99
		Slope pX (A)	mpX/s	0
		CHAMBRE B
					GM	ADP	Cyt C	S	Rot	AmA	AsTm	Azd
	MIT CEC 18 2021-04-28 AB-01.DLD
		Averages	Unit		1	2	3	4	5	6	7	8
		Start			00:49:24	00:56:24	01:01:24	01:14:53	01:25:52	01:34:39	01:40:16	01:46:13
		Stop			00:52:57	00:59:06	01:03:36	01:20:00	01:29:18	01:36:52	01:42:34	01:48:12
		N Points			106	81	66	154	103	67	69	60
		O2 Concentration (B)	nmol/ml		206.723	193.623	180.777	133.638	102.191	99.2223	75.1357	56.11
	X	O2 Flux per mass (B)	pmol/(s*mg)		5.7696	17.9749	18.0122	23.7053	18.5435	0.4557	48.5701	12.9784
		Block Temp.	°C		37.0001	37.0001	37	37	37	37	37	37.0001
		Barom. Pressure	kPa		99.7	99.7	99.7	99.7	99.7	99.7	99.7	99.7
		Peltier Power	%		-43.2185	-43.5528	-43.4197	-43.3117	-43.1234	-43.2608	-42.9718	-43.1784
		pX Raw Signal (B)	V		-9.99	-9.99	-9.99	-9.99	-9.99	-9.99	-9.99	-9.99
		Slope pX (B)	mpX/s		0	0	0	0	0	0	0	0
	MIT CEC 18 2021-04-28 AB-01.DLD
		Averages	Unit	1
		Start		00:06:27
		Stop		00:19:44
		N Points		399
	X	O2 Concentration (B)	nmol/ml	217.895
		O2 Flux per mass (B)	pmol/(s*mg)	-1.6067
		Block Temp.	°C	37.0001
		Barom. Pressure	kPa	99.7
		Peltier Power	%	-41.9384
		pX Raw Signal (B)	V	-9.99
		Slope pX (B)	mpX/s	0

## Sheet: MIT CEC 19 10.05.2021
		CHAMBRE A
				GM	ADP	Cyt C	S	Rot	AmA	AsTm	Azd
	MIT CEC 19 2021-05-10 AB-01.DLD
		Averages	Unit	1	2	3	4	5	6	7	8
		Start		00:44:14	00:54:17	01:00:16	01:08:28	01:13:08	01:21:41	01:26:48	01:32:29
		Stop		00:47:38	00:57:41	01:03:52	01:11:22	01:15:32	01:24:59	01:28:52	01:34:34
		N Points		103	102	108	87	72	99	62	63
		O2 Concentration (A)	nmol/ml	193.638	173.512	158.947	135.281	119.687	106.821	71.1614	39.5604
	X	O2 Flux per mass (A)	pmol/(s*mg)	5.0286	16.0726	15.5798	26.2079	24.18	2.3911	86.3129	13.4831
		Block Temp.	°C	37.0001	37	37	37	37	36.9999	37.0001	37
		Barom. Pressure	kPa	100	100	100	100.011	100.017	100.075	100.1	100.091
		Peltier Power	%	-42.7278	-42.941	-42.941	-42.8933	-42.7813	-42.3851	-42.5324	-42.555
		pX Raw Signal (A)	V	-9.99	-9.99	-9.99	-9.99	-9.99	-9.99	-9.99	-9.99
		Slope pX (A)	mpX/s	0	0	0	0	0	0	0	0
	MIT CEC 19 2021-05-10 AB-01.DLD
		Averages	Unit	1
		Start		00:09:08
		Stop		00:17:37
		N Points		255
	X	O2 Concentration (A)	nmol/ml	202.371
		O2 Flux per mass (A)	pmol/(s*mg)	-1.4908
		Block Temp.	°C	37.0002
		Barom. Pressure	kPa	100
		Peltier Power	%	-44.1306
		pX Raw Signal (A)	V	-9.99
		Slope pX (A)	mpX/s	0
		CHAMBRE B
				GM	ADP	Cyt C	S	Rot	AmA	AsTm	Azd
	MIT CEC 19 2021-05-10 AB-01.DLD
		Averages	Unit	1	2	3	4	5	6	7	8
		Start		00:44:58	00:53:40	01:00:24	01:08:10	01:13:12	01:21:53	01:27:12	01:32:45
		Stop		00:48:15	00:57:20	01:04:02	01:11:22	01:15:32	01:25:03	01:29:16	01:34:50
		N Points		99	110	109	96	70	95	62	63
		O2 Concentration (B)	nmol/ml	213.314	191.95	171.795	147.954	131.177	124.264	93.3568	64.4172
	X	O2 Flux per mass (B)	pmol/(s*mg)	7.3491	19.8015	19.8341	26.5069	23.5788	0.2606	73.0454	13.7997
		Block Temp.	°C	37.0001	37	37	37	37	36.9999	37	37
		Barom. Pressure	kPa	100	100	100	100.01	100.017	100.08	100.1	100.086
		Peltier Power	%	-42.7666	-42.9409	-42.941	-42.8913	-42.7776	-42.3585	-42.554	-42.5676
		pX Raw Signal (B)	V	-9.99	-9.99	-9.99	-9.99	-9.99	-9.99	-9.99	-9.99
		Slope pX (B)	mpX/s	0	0	0	0	0	0	0	0
	MIT CEC 19 2021-05-10 AB-01.DLD
		Averages	Unit	1
		Start		00:09:14
		Stop		00:17:49
		N Points		258
	X	O2 Concentration (B)	nmol/ml	222.888
		O2 Flux per mass (B)	pmol/(s*mg)	-1.5537
		Block Temp.	°C	37.0002
		Barom. Pressure	kPa	100
		Peltier Power	%	-44.1474
		pX Raw Signal (B)	V	-9.99
		Slope pX (B)	mpX/s	0

## Sheet: MIT CEC 20 17.05.2021
		CHAMBRE A
				GM	ADP	Cyt C	S	Rot	AmA	AsTm	Azd
	MIT CEC 20 2021-05-17 AB-01.DLD
		Averages	Unit	1	2	3	4	5	6	7	8
		Start		00:50:33	00:56:40	01:03:47	01:12:14	01:20:01	01:29:10	01:35:40	01:40:05
		Stop		00:52:50	00:59:28	01:06:34	01:14:54	01:23:24	01:31:37	01:37:38	01:42:13
		N Points		69	84	84	80	102	74	59	64
		O2 Concentration (A)	nmol/ml	193.521	174.915	150.882	116.431	80.8101	68.2239	18.2574	-0.4261
	X	O2 Flux per mass (A)	pmol/(s*mg)	7.5864	22.9704	23.671	33.7824	29.036	2.9058	130.002	7.8106
		Block Temp.	°C	37	37	37.0001	37.0003	37.0001	37.0001	37.0003	37
		Barom. Pressure	kPa	100	100	100	100	100	100.1	100.1	100.1
		Peltier Power	%	-43.3909	-43.3885	-43.743	-43.6067	-43.7883	-43.6201	-44.6157	-44.5962
		pX Raw Signal (A)	V	-9.99	-9.99	-9.99	-9.99	-9.99	-9.99	-9.99	-9.99
		Slope pX (A)	mpX/s	0	0	0	0	0	0	0	0
	MIT CEC 20 2021-05-17 AB-01.DLD
		Averages	Unit	1
		Start		00:04:46
		Stop		00:21:33
		N Points		504
	X	O2 Concentration (A)	nmol/ml	203.5
		O2 Flux per mass (A)	pmol/(s*mg)	-1.3277
		Block Temp.	°C	37.0001
		Barom. Pressure	kPa	100
		Peltier Power	%	-40.9164
		pX Raw Signal (A)	V	-9.99
		Slope pX (A)	mpX/s	0
		CHAMBRE B
				GM	ADP	Cyt C	S	Rot	AmA	AsTm	Azd
	MIT CEC 20 2021-05-17 AB-01.DLD
		Averages	Unit	1	2	3	4	5	6	7	8
		Start		00:51:07	00:57:18	01:02:59	01:12:26	01:19:43	01:30:16	01:36:12	01:40:41
		Stop		00:53:40	00:59:34	01:05:54	01:15:16	01:24:00	01:32:41	01:38:04	01:42:52
		N Points		76	68	88	85	129	73	56	66
		O2 Concentration (B)	nmol/ml	211.003	190.821	167.883	129.082	93.3043	68.7101	47.4496	33.6857
	X	O2 Flux per mass (B)	pmol/(s*mg)	10.5497	27.5473	26.8607	34.1588	28.5529	2.8032	54.2519	11.8712
		Block Temp.	°C	37	37.0001	37.0001	37.0003	37	37.0002	37.0003	37
		Barom. Pressure	kPa	100	100	100	100	100	100.1	100.1	100.1
		Peltier Power	%	-43.307	-43.3962	-43.7161	-43.6539	-43.7853	-43.7517	-44.7185	-44.5631
		pX Raw Signal (B)	V	-9.99	-9.99	-9.99	-9.99	-9.99	-9.99	-9.99	-9.99
		Slope pX (B)	mpX/s	0	0	0	0	0	0	0	0
	MIT CEC 20 2021-05-17 AB-01.DLD
		Averages	Unit	1
		Start		00:06:46
		Stop		00:25:40
		N Points		568
	X	O2 Concentration (B)	nmol/ml	223.59
		O2 Flux per mass (B)	pmol/(s*mg)	-1.4985
		Block Temp.	°C	37.0001
		Barom. Pressure	kPa	100
		Peltier Power	%	-41.0831
		pX Raw Signal (B)	V	-9.99
		Slope pX (B)	mpX/s	0

[truncated: 6 more sheets: MIT CEC 26.05.2021, MIT CEC 01.06.2021, MIT CEC 08.06.2021, MIT CEC 23.06.2021, MIT CEC 24.06.2021 Matin, MIT CEC 24.06.2021 Après-midi]
