# Supplementary material for: Bothrops lanceolatus snake venom impairs mitochondrial respiration and induces DNA release in human heart preparation
Source: PLoS Negl Trop Dis. 2022 Jun 21;16(6):e0010523. doi: 10.1371/journal.pntd.0010523 (PMC9249236; doi:10.1371/journal.pntd.0010523)
Supplement: S2 Data — (XLSX) [file pntd.0010523.s002.xlsx]

## Sheet: Feuil1
Table S1. Patients' real-time PCR results
ΔCt
ND2
Samples
P1 4,620237
P2 4,05109
P3 4,80853
P4 3,738402
P5 4,184281
P6 5,089714
P7 4,320931
P8 4,215015
6,024159 5,337561 5,542537 5,134124 3,964396 5,110917 4,424052 3,752263 4,685316 3,645735 4,506217 5,926348 5,900442 4,68776 5,505826 4,743629 4,769635 5,045495 5,287046 3,268515 4,267191 5,028173 2,73675 5,319472 4,594313
6,09 6,359166 6,28 7,180901 4,629323 5,531791 5,309913 5,103725 6,588463 4,212292 5,093131 5,510284 5,202206 5,626925 5,053959 4,831324 4,509717 4,991269 4,107415 5,408267 6,187333 5,502692 6,217258 5,398791 4,745641
3,66 6,090326 1,7 3,708998 5,272729 5,466882 6,333984 5,335869 3,055487 2,962023 4,436662 3,819945 5,441165 4,574403 4,710312 4,517202 4,328194 5,463724 5,282191 -1,143571 2,594765 5,441613 5,227576 5,548339 4,98333
6,02 6,625074 6,13 8,762146 6,780655 6,215479 3,718985 8,339451 6,934928 3,7453 5,41565 4,91098 5,325829 6,278955 4,53785 4,475673 5,00594 6,768676 5,061945 4,917294 7,305907 5,759865 7,636245 4,475 2,8356
4,56 5,583005 0,76 4,384336 4,897943 5,268142 6,12 7,05298 5,647199 2,865394 4,638136 4,524989 5,531845 2,637847 4,146638 4,030229 5,229953 4,658124 6,645454 -1,078093 4,975801 5,124155 3,046763 2,287226 3,760706
2^-ΔCt
ND2
Samples
P1 0,040660253
P2 0,060325426
P3 0,035685208
P4 0,074925364
P5 0,055005474
P6 0,029365907
P7 0,050034569
P8 0,053846075
0,0153655 0,0247306 0,0214551 0,0284757 0,0640616 0,0289375 0,046583 0,0742089 0,0388669 0,0798959 0,0440041 0,0164434 0,0167413 0,0388011 0,022008 0,0373272 0,0366604 0,0302799 0,0256118 0,1037717 0,0519335 0,0306457 0,1500224 0,0250426 0,0413975
0,014680043 0,012181486 0,01286861 0,006891812 0,040404982 0,021615485 0,025209075 0,029082095 0,010391423 0,053947802 0,029296436 0,021940132 0,027163139 0,020236099 0,03010279 0,035125827 0,043897512 0,031439694 0,058015612 0,02354775 0,013722308 0,022055893 0,013440606 0,023702926 0,037275177
0,07910979 0,01467673 0,3077861 0,07646811 0,02586726 0,02261021 0,01239598 0,02475959 0,1202837 0,12833415 0,04617763 0,07080794 0,02301686 0,04197276 0,03819925 0,04367035 0,04978331 0,02265975 0,02569816 2,20927192 0,16553808 0,02300972 0,02668965 0,02136897 0,03161318
0,015409886 0,010131039 0,014278616 0,002303198 0,009095351 0,01345719 0,075940589 0,003087273 0,008172946 0,074567976 0,023427552 0,033238982 0,024932494 0,012877934 0,04304979 0,044945703 0,031121599 0,009171186 0,029936617 0,033093828 0,006319793 0,018454737 0,005026448 0,044966674 0,140087487
0,04239389 0,02086162 0,59049633 0,04788322 0,03354071 0,02594963 0,01437793 0,00753081 0,01995371 0,13722412 0,04015891 0,04343528 0,02161468 0,16066783 0,05645957 0,06120405 0,02664571 0,03960636 0,00998893 2,11124353 0,03177859 0,02867317 0,12101326 0,20486906 0,07377593
Log2 2-ΔCt
GAS5_NON INFL GAS5_INFL MMP2_NON INFL MMP2_INFL MMP9_NON INFL MMP9_INFL
Samples
P1 -4,620237
P2 -4,05109
P3 -4,80853
P4 -3,738402
P5 -4,184281
P6 -5,089714
P7 -4,320931
P8 -4,215015
-3,66 -6,090326 -1,7 -3,708998 -5,272729 -5,466882 -6,333984 -5,335869 -3,055487 -2,962023 -4,436662 -3,819945 -5,441165 -4,574403 -4,710312 -4,517202 -4,328194 -5,463724 -5,282191 1,143571 -2,594765 -5,441613 -5,227576 -5,548339 -4,98333
-143.983
-4,56 -5,583005 -0,76 -4,384336 -4,897943 -5,268142 -6,12 -7,05298 -5,647199 -2,865394 -4,638136 -4,524989 -5,531845 -2,637847 -4,146638 -4,030229 -5,229953 -4,658124 -6,645454 1,078093 -4,975801 -5,124155 -3,046763 -2,287226 -3,760706
